# Supplementary material for: Herbal Cuscutae Semen Contributes to Oxidative Stress Tolerance and Extends Lifespan via Sirtuin1 in Caenorhabditis elegans
Source: Antioxidants (Basel). 2025 Jun 26;14(7):786. doi: 10.3390/antiox14070786 (PMC12291695; doi:10.3390/antiox14070786)
Supplement: Supplementary file 1 [file antioxidants-14-00786-s001.zip]

Archive with 1 entries (1 files):
- antioxidants-3649378-supplementary.pdf
